# Supplementary material for: A new species of Neoergasilus Yin 1956 (Copepoda: Cyclopoida: Ergasilidae) parasitic on the catfish Clarias gariepinus (Burchell, 1822) (Siluriformes: Clariidae) from South Africa
Source: Syst Parasitol. 2024 Sep 24;101(5):64. doi: 10.1007/s11230-024-10189-6 (PMC11422265; doi:10.1007/s11230-024-10189-6)
Supplement: Supplementary file 5 — Supplementary file5 (XLSX 18 KB) [file 11230_2024_10189_MOESM5_ESM.xlsx]

## Sheet: 18S_Genetic divergence Neo. sp.
Supplementary Table S3 Genetic divergences among aligned 18S sequences expressed as percentage similarity (below diagonal) and differences in the number of nucleotides (above diagonal). Represented as GenBank/Sequence ID, Taxon and Country (localities are given for Neoergasilus species). Sequences from the present study are presented in bold and in grey shade, Lernaea cyprinacea (MH982204) was us…
		1	2	3	4	5	6	7	8	9	10	11	12	13	14	15	16	17	18	19	20	21	22	23	24	25	26	27	28	29	30	31	32	33	34	35	36	37	38	39
1	PP864457_Neoergasilus africanus n. sp. 13 FR ZA		0	0	29	29	29	28	31	39	22	22	22	21	21	41	34	34	30	30	30	30	30	30	30	30	30	30	30	30	30	33	43	41	42	41	39	39	41	132
2	PP864458_Neoergasilus africanus n. sp. 13 FR ZA	100		0	29	29	30	29	31	39	22	22	22	21	21	42	35	35	30	32	31	32	31	32	32	32	32	32	32	32	32	33	44	42	43	43	40	39	44	139
3	PP864459_Neoergasilus africanus n. sp. 47 FR ZA	100	100		29	29	30	29	31	39	22	22	22	21	21	42	35	35	30	32	31	32	31	32	32	32	32	32	32	32	32	33	44	42	43	43	40	39	44	139
4	DQ107560 Sinergasilus major CN	97.73	97.77	97.77		0	3	7	9	39	12	12	12	13	13	33	31	31	23	28	27	28	27	28	28	28	28	28	28	28	28	23	30	33	34	34	27	35	33	136
5	MZ047814 Sinergasilus major HU	97.73	97.77	97.77	100		3	7	9	39	12	12	12	13	13	33	31	31	23	28	27	28	27	28	28	28	28	28	28	28	28	23	30	33	34	34	27	35	33	136
6	DQ107563 Sinergasilus polycolpus CN	97.73	97.69	97.69	99.77	99.77		6	12	38	14	14	14	15	15	34	32	32	24	29	28	29	28	29	29	29	29	29	29	29	29	24	33	35	36	36	28	35	36	135
7	DQ107561 Sinergasilus undulatus CN	97.81	97.77	97.77	99.46	99.46	99.54		13	38	15	15	15	16	16	36	34	34	26	29	28	29	28	29	29	29	29	29	29	29	29	27	36	38	39	39	29	35	39	139
8	DQ107564 Ergasilus anchoratus CN	97.57	97.61	97.61	99.31	99.31	99.08	99		39	13	13	13	14	14	33	31	31	24	30	31	32	29	30	30	30	30	30	30	30	30	24	33	33	33	32	28	38	37	137
9	DQ107577 Ergasilus peregrinus CN	96.95	97	97	97	97	97.08	97.08	97		28	28	28	29	29	41	36	37	31	33	34	35	32	33	33	33	33	33	33	33	33	33	43	36	38	37	50	44	40	146
10	OQ407465 Ergasilus macrodactylus BI	97.78	97.79	97.79	98.8	98.8	98.59	98.49	98.69	97.19		0	0	1	1	25	20	20	13	18	20	20	18	18	18	18	18	18	18	18	18	15	16	16	15	17	18	23	16	98
11	OQ407468 Ergasilus parvus BI	97.78	97.79	97.79	98.8	98.8	98.59	98.49	98.69	97.19	100		0	1	1	25	20	20	13	18	20	20	18	18	18	18	18	18	18	18	18	15	16	16	15	17	18	23	16	98
12	OQ407469 Ergasilus caparti BI	97.78	97.79	97.79	98.8	98.8	98.59	98.49	98.69	97.19	100	100		1	1	25	20	20	13	18	20	20	18	18	18	18	18	18	18	18	18	15	16	16	15	17	18	23	16	98
13	OQ407466 Ergasilus megacheir BI	97.89	97.89	97.89	98.69	98.69	98.49	98.39	98.59	97.09	99.9	99.9	99.9		0	26	21	21	14	19	21	21	19	19	19	19	19	19	19	19	19	14	17	17	16	18	19	22	15	97
14	OQ407467 Ergasilus parasarsi BI	97.89	97.89	97.89	98.69	98.69	98.49	98.39	98.59	97.09	99.9	99.9	99.9	100		26	21	21	14	19	21	21	19	19	19	19	19	19	19	19	19	14	17	17	16	18	19	22	15	97
15	DQ107567 Ergasilus parasiluri CN	96.79	96.77	96.77	97.47	97.47	97.39	97.24	97.46	96.85	97.49	97.49	97.49	97.39	97.39		19	19	19	21	21	21	21	21	21	21	21	21	21	21	21	27	37	38	40	39	43	45	38	147
16	DQ107569 Ergasilus tumidus CN	97.34	97.31	97.31	97.62	97.62	97.54	97.39	97.62	97.23	97.99	97.99	97.99	97.89	97.89	98.54		4	14	12	13	14	11	12	12	12	12	12	12	12	12	21	37	34	36	35	41	42	36	142
17	DQ107572 Ergasilus briani CN	97.34	97.31	97.31	97.62	97.62	97.54	97.39	97.62	97.15	97.99	97.99	97.99	97.89	97.89	98.54	99.69		14	12	13	14	11	12	12	12	12	12	12	12	12	21	37	34	36	35	41	42	36	141
18	DQ107573 Ergasilus hypomesi CN	97.65	97.69	97.69	98.23	98.23	98.16	98	98.15	97.62	98.69	98.69	98.69	98.59	98.59	98.54	98.92	98.92		12	13	14	11	12	12	12	12	12	12	12	12	19	31	32	34	33	35	35	34	139
19	KR048752 Neoergasilus japonicus KR (unpublished)	97.65	97.54	97.54	97.85	97.85	97.77	97.77	97.69	97.46	98.19	98.19	98.19	98.09	98.09	98.39	99.08	99.08	99.08		2	2	0	1	1	1	1	1	1	0	1	21	31	36	40	37	39	37	33	137
20	MH167969 Neoergasilus japonicus HV CZ	97.65	97.6	97.6	97.92	97.92	97.84	97.84	97.6	97.37	97.99	97.99	97.99	97.89	97.89	98.38	99	99	99	99.85		0	2	3	3	3	3	3	3	2	3	22	31	35	39	35	41	34	33	134
21	MW810237 Neoergasilus japonicus JZ CZ	97.65	97.54	97.54	97.85	97.85	97.77	97.77	97.54	97.31	97.99	97.99	97.99	97.89	97.89	98.39	98.92	98.92	98.92	99.85	100		2	3	3	3	3	3	3	2	3	23	31	36	40	37	41	36	35	137
22	MH167970 Neoergasilus japonicus RH CZ	97.65	97.6	97.6	97.92	97.92	97.84	97.84	97.76	97.53	98.19	98.19	98.19	98.09	98.09	98.38	99.15	99.15	99.15	100	99.85	99.85		1	1	1	1	1	1	0	1	20	31	35	39	35	39	35	31	134
23	OR350594 Neoergasilus japonicus JP	97.65	97.54	97.54	97.85	97.85	97.77	97.77	97.69	97.46	98.19	98.19	98.19	98.09	98.09	98.39	99.08	99.08	99.08	99.92	99.77	99.77	99.92		0	0	0	0	0	1	0	21	31	36	40	37	39	37	33	138
24	OR350595 Neoergasilus japonicus JP	97.65	97.54	97.54	97.85	97.85	97.77	97.77	97.69	97.46	98.19	98.19	98.19	98.09	98.09	98.39	99.08	99.08	99.08	99.92	99.77	99.77	99.92	100		0	0	0	0	1	0	21	31	36	40	37	39	37	33	138
25	OR350596 Neoergasilus japonicus LH ZA	97.65	97.54	97.54	97.85	97.85	97.77	97.77	97.69	97.46	98.19	98.19	98.19	98.09	98.09	98.39	99.08	99.08	99.08	99.92	99.77	99.77	99.92	100	100		0	0	0	1	0	21	31	36	40	37	39	37	33	138
26	OR350598 Neoergasilus japonicus VRB ZA	97.65	97.54	97.54	97.85	97.85	97.77	97.77	97.69	97.46	98.19	98.19	98.19	98.09	98.09	98.39	99.08	99.08	99.08	99.92	99.77	99.77	99.92	100	100	100		0	0	1	0	21	31	36	40	37	39	37	33	138
27	OR350600 Neoergasilus japonicus PD ZA	97.65	97.54	97.54	97.85	97.85	97.77	97.77	97.69	97.46	98.19	98.19	98.19	98.09	98.09	98.39	99.08	99.08	99.08	99.92	99.77	99.77	99.92	100	100	100	100		0	1	0	21	31	36	40	37	39	37	33	138
28	OR350599 Neoergasilus japonicus PD ZA	97.65	97.54	97.54	97.85	97.85	97.77	97.77	97.69	97.46	98.19	98.19	98.19	98.09	98.09	98.39	99.08	99.08	99.08	99.92	99.77	99.77	99.92	100	100	100	100	100		1	0	21	31	36	40	37	39	37	33	138
29	MW810236 Neoergasilus japonicus BB CZ	97.65	97.54	97.54	97.85	97.85	97.77	97.77	97.69	97.46	98.19	98.19	98.19	98.09	98.09	98.39	99.08	99.08	99.08	100	99.85	99.85	100	99.92	99.92	99.92	99.92	99.92	99.92		1	21	31	36	40	37	39	37	33	137
30	OR350597 Neoergasilus japonicus LH ZA	97.65	97.54	97.54	97.85	97.85	97.77	97.77	97.69	97.46	98.19	98.19	98.19	98.09	98.09	98.39	99.08	99.08	99.08	99.92	99.77	99.77	99.92	100	100	100	100	100	100	99.92		21	31	36	40	37	39	37	33	138
31	MW810238 Ergasilus sieboldi CZ	97.42	97.46	97.46	98.23	98.23	98.16	97.92	98.15	97.46	98.49	98.49	98.49	98.59	98.59	97.92	98.38	98.38	98.54	98.38	98.3	98.23	98.45	98.38	98.38	98.38	98.38	98.38	98.38	98.38	98.38		27	27	31	28	32	33	23	134
32	MT969345 Ergasilus yandemontei AR	96.7	96.67	96.67	97.75	97.75	97.52	97.29	97.52	96.75	98.42	98.42	98.42	98.32	98.32	97.22	97.21	97.21	97.67	97.67	97.66	97.67	97.66	97.67	97.67	97.67	97.67	97.67	97.67	97.67	97.67	97.98		33	37	34	42	33	34	140
33	DQ107574 Paraergasilus medius CN	96.79	96.77	96.77	97.46	97.46	97.31	97.08	97.46	97.23	98.39	98.39	98.39	98.29	98.29	97.08	97.38	97.38	97.54	97.23	97.3	97.23	97.3	97.23	97.23	97.23	97.23	97.23	97.23	97.23	97.23	97.92	97.52		6	3	40	42	35	140
34	DQ107576 Paraergasilus brevidigitus CN	96.71	96.69	96.69	97.39	97.39	97.23	97	97.46	97.08	98.49	98.49	98.49	98.39	98.39	96.93	97.23	97.23	97.38	96.92	96.99	96.92	96.99	96.92	96.92	96.92	96.92	96.92	96.92	96.92	96.92	97.62	97.21	99.54		7	42	45	38	142
35	MW810239 Paraergasilus longidigitus CZ	96.79	96.69	96.69	97.39	97.39	97.23	97	97.54	97.15	98.29	98.29	98.29	98.19	98.19	97	97.31	97.31	97.46	97.15	97.3	97.15	97.3	97.15	97.15	97.15	97.15	97.15	97.15	97.15	97.15	97.85	97.44	99.77	99.46		41	43	35	140
36	DQ107565 Ergasilus scalaris CN	96.95	96.92	96.92	97.92	97.92	97.85	97.77	97.85	96.15	98.19	98.19	98.19	98.09	98.09	96.69	96.85	96.85	97.31	97	96.83	96.85	96.99	97	97	97	97	97	97	97	97	97.54	96.83	96.92	96.77	96.85		49	45	143
37	MN852694 Acusicola margulisae NI	96.95	97	97	97.31	97.31	97.31	97.31	97.08	96.62	97.69	97.69	97.69	97.79	97.79	96.54	96.77	96.77	97.31	97.15	97.37	97.23	97.3	97.15	97.15	97.15	97.15	97.15	97.15	97.15	97.15	97.46	97.52	96.77	96.54	96.69	96.23		45	141
38	DQ107578 Ergasilus yaluzangbus CN	96.79	96.62	96.62	97.46	97.46	97.23	97	97.16	96.93	98.39	98.39	98.39	98.49	98.49	97.08	97.23	97.23	97.39	97.46	97.45	97.31	97.61	97.46	97.46	97.46	97.46	97.46	97.46	97.46	97.46	98.23	97.44	97.31	97.08	97.31	96.54	96.54		138
39	MH982195 Lernaea cyprinacea CN	89.87	89.5	89.5	89.74	89.74	89.81	89.51	89.66	88.98	90.4	90.4	90.4	90.5	90.5	88.91	89.28	89.36	89.51	89.66	89.85	89.66	89.85	89.58	89.58	89.58	89.58	89.58	89.58	89.66	89.58	89.89	89.49	89.43	89.28	89.43	89.21	89.36	89.58
