# Supplementary material for: A new species of Neoergasilus Yin 1956 (Copepoda: Cyclopoida: Ergasilidae) parasitic on the catfish Clarias gariepinus (Burchell, 1822) (Siluriformes: Clariidae) from South Africa
Source: Syst Parasitol. 2024 Sep 24;101(5):64. doi: 10.1007/s11230-024-10189-6 (PMC11422265; doi:10.1007/s11230-024-10189-6)
Supplement: Supplementary file 6 — Supplementary file6 (XLSX 20 KB) [file 11230_2024_10189_MOESM6_ESM.xlsx]

## Sheet: 28S Genetic divergence Neo. sp.
Supplementary Table S4 Genetic divergences among aligned 28S sequences expressed as percentage identities (below diagonal) and differences in the number of nucleotides (above diagonal). Represented as GenBank/Sequence ID, Taxon and Country (localities are given for Neoergasilus species). Sequences from the present study are presented in bold and in grey shade, Lernaea cyprinacea (MH982204) was us…
		1	2	3	4	5	6	7	8	9	10	11	12	13	14	15	16	17	18	19	20	21	22	23	24	25	26	27	28	29	30	31	32	33	34	35	36	37	38	39
1	PP864460_Neoergasilus africanus n. sp. 13FR ZA		0	40	46	47	51	51	46	55	53	61	60	61	61	61	61	61	61	61	62	60	58	60	61	83	69	67	62	73	50	50	55	68	72	67	65	73	76	211
2	PP864461_ Neoergasilus africanus n. sp. 47FR ZA	100		42	47	49	53	52	46	57	53	62	60	61	61	61	61	61	61	61	62	60	58	60	61	85	71	68	62	75	52	52	55	68	72	67	65	73	78	211
3	DQ107539 Ergasilus hypomesi CN	94.06	93.97		41	32	32	35	39	35	43	43	41	43	42	42	42	42	42	42	43	41	40	41	42	75	62	63	55	62	49	47	45	63	67	66	59	64	68	213
4	DQ107531 Ergasilus peregrinus CN	93.15	93.24	94.07		43	45	46	45	46	49	61	58	59	59	59	59	59	59	59	60	58	56	58	59	80	66	64	59	69	42	43	46	57	60	60	57	65	66	205
5	DQ107532 Ergasilus briani CN	93.02	92.96	95.38	93.78		18	23	42	19	50	47	45	46	46	46	46	46	46	46	47	46	44	45	46	87	74	74	71	75	55	47	51	66	70	69	67	71	77	211
6	DQ107536 Ergasilus parasiluri CN	92.41	92.37	95.37	93.48	97.4		9	45	25	49	40	38	40	39	39	39	39	39	39	39	39	37	38	39	91	78	78	75	79	60	56	58	72	72	75	72	71	74	204
7	DQ107538 Ergasilus scalaris CN	92.41	92.52	94.93	93.33	96.67	98.7		45	30	51	41	38	40	39	39	39	39	39	39	39	39	38	36	37	91	78	76	74	79	59	55	56	73	75	76	73	74	73	204
8	MW810242 Ergasilus sieboldi CZ	92.88	92.88	93.94	93	93.48	93	93		43	53	51	50	52	51	51	51	51	51	51	52	50	49	50	51	89	75	72	70	78	49	48	48	69	73	71	64	74	65	212
9	DQ107535 Ergasilus tumidus CN	91.83	91.81	94.94	93.34	97.25	96.38	95.66	93.32		53	43	41	43	42	42	42	42	42	42	43	42	41	41	42	91	78	78	75	77	58	52	52	68	72	72	69	74	74	211
10	MN852851 Acusicola margulisae NI	91.73	91.76	93.27	92.32	92.18	92.32	92.01	91.4	91.71		63	62	64	63	63	63	63	63	63	64	63	60	62	63	82	71	71	67	71	49	45	49	70	72	70	66	73	79	200
11	KR048823 Neoergasilus japonicus KR (Unpublished)	90.92	91.08	93.78	91.16	93.2	94.2	94.06	92.07	93.78	90.13		1	1	0	0	0	0	0	0	1	0	0	1	0	93	82	83	80	80	56	56	59	74	76	77	71	70	79	216
12	MW810241 Neoergasilus japonicus JZ CZ	90.98	90.98	93.8	91.21	93.19	94.24	94.24	92.2	93.8	90.24	99.85		2	1	1	1	1	1	1	2	1	1	0	1	91	80	80	79	78	54	54	58	73	75	76	70	69	77	215
13	MW810240 Neoergasilus japonicus BB CZ	90.83	90.83	93.57	91.14	93.04	94.02	94.02	91.97	93.57	90	99.92	99.77		1	1	1	1	1	1	2	1	1	2	1	92	81	81	80	79	55	55	60	74	76	77	72	70	78	216
14	OR347575 Neoergasilus japonicus JP	90.72	90.72	93.57	90.95	92.96	94.02	94.02	92.01	93.57	90	100	99.85	99.92		0	0	0	0	0	1	0	0	1	0	92	81	81	80	79	55	55	59	74	76	77	71	70	77	216
15	OR347577 Neoergasilus japonicus LH ZA	90.72	90.72	93.57	90.95	92.96	94.02	94.02	92.01	93.57	90	100	99.85	99.92	100		0	0	0	0	1	0	0	1	0	92	81	81	80	79	55	55	59	74	76	77	71	70	77	216
16	OR347579 Neoergasilus japonicus VRB ZA	90.72	90.72	93.57	90.95	92.96	94.02	94.02	92.01	93.57	90	100	99.85	99.92	100	100		0	0	0	1	0	0	1	0	92	81	81	80	79	55	55	59	74	76	77	71	70	77	216
17	OR347580 Neoergasilus japonicus VRB ZA	90.72	90.72	93.57	90.95	92.96	94.02	94.02	92.01	93.57	90	100	99.85	99.92	100	100	100		0	0	1	0	0	1	0	92	81	81	80	79	55	55	59	74	76	77	71	70	77	216
18	OR347581 Neoergasilus japonicus PD ZA	90.72	90.72	93.57	90.95	92.96	94.02	94.02	92.01	93.57	90	100	99.85	99.92	100	100	100	100		0	1	0	0	1	0	92	81	81	80	79	55	55	59	74	76	77	71	70	77	216
19	OR347582 Neoergasilus japonicus PD ZA	90.72	90.72	93.57	90.95	92.96	94.02	94.02	92.01	93.57	90	100	99.85	99.92	100	100	100	100	100		1	0	0	1	0	92	81	81	80	79	55	55	59	74	76	77	71	70	77	216
20	OR347574 Neoergasilus japonicus JP	90.64	90.64	93.49	90.87	92.88	94.1	94.1	91.93	93.49	89.92	99.92	99.77	99.85	99.92	99.92	99.92	99.92	99.92	99.92		1	1	2	1	93	82	82	81	80	56	56	60	75	77	78	72	71	78	217
21	OR347578 Neoergasilus japonicus LH ZA	90.49	90.49	93.46	90.73	92.66	93.77	93.77	92.04	93.3	89.57	100	99.84	99.92	100	100	100	100	100	100	99.92		0	1	0	91	80	81	79	79	54	55	59	74	76	77	71	70	75	216
22	OR347576 Neoergasilus japonicus JP	90.28	90.28	93.25	90.54	92.58	93.75	93.58	91.75	93.09	89.47	100	99.83	99.92	100	100	100	100	100	100	99.92	100		1	0	86	75	76	74	74	53	54	59	67	68	70	64	62	74	203
23	MH167967 Neoergasilus japonicus HV CZ	90.45	90.45	93.43	90.69	92.79	93.9	94.22	91.99	93.43	89.92	99.84	100	99.76	99.84	99.84	99.84	99.84	99.84	99.84	99.76	99.84	99.83		1	91	80	80	79	78	54	54	58	73	75	76	70	69	75	212
24	MH167968 Neoergasilus japonicus RH CZ	90.29	90.29	93.27	90.53	92.63	93.74	94.06	91.83	93.27	89.76	100	99.84	99.92	100	100	100	100	100	100	99.92	100	100	99.84		92	81	81	80	79	55	55	59	74	76	77	71	70	76	213
25	DQ107524 Sinergasilus major CN	87.67	87.79	89.16	88.42	87.43	86.83	86.83	86.18	86.85	87.17	86.54	86.23	86.08	85.91	85.91	85.91	85.91	85.91	85.91	85.83	85.49	85.5	85.42	85.26		19	25	21	22	83	84	83	90	94	90	91	95	111	237
26	DQ107525 Sinergasilus polycolpus CN	89.75	89.8	91.04	90.45	89.31	88.71	88.71	88.35	88.73	88.89	88.13	87.9	87.75	87.6	87.6	87.6	87.6	87.6	87.6	87.52	87.24	87.35	87.18	87.02	97.24		12	8	9	70	71	70	79	83	79	78	84	98	224
27	DQ107528 Ergasilus anchoratus CN	90.04	90.23	90.9	90.74	89.31	88.71	89	88.82	88.73	88.89	87.99	87.9	87.75	87.6	87.6	87.6	87.6	87.6	87.6	87.52	87.08	87.18	87.18	87.02	96.37	98.26		9	11	71	72	72	80	84	80	77	85	100	225
28	MZ047815 Sinergasilus major HU	90.58	90.58	91.59	90.96	89.14	88.51	88.67	89.05	88.53	89.38	87.75	87.9	87.75	87.75	87.75	87.75	87.75	87.75	87.75	87.67	87.4	87.52	87.34	87.18	96.77	98.77	98.62		11	64	67	66	76	80	76	73	81	94	225
29	DQ107526 Sinergasilus undulatus CN	89.15	89.22	91.04	90.01	89.16	88.57	88.57	87.89	88.87	88.89	88.42	88.2	88.05	87.9	87.9	87.9	87.9	87.9	87.9	87.83	87.4	87.52	87.5	87.34	96.8	98.69	98.4	98.31		72	71	70	79	83	78	76	82	97	226
30	DQ107529 Paraergasilus medius CN	92.56	92.52	92.91	93.91	92.04	91.3	91.45	92.38	91.61	92.32	91.88	91.82	91.67	91.56	91.56	91.56	91.56	91.56	91.56	91.49	91.37	91.05	91.33	91.17	87.99	89.87	89.73	90.2	89.58		8	15	72	77	72	69	77	73	206
31	DQ107530 Paraergasilus brevidigitus CN	92.56	92.52	93.2	93.77	93.2	91.88	92.03	92.53	92.47	92.95	91.88	91.82	91.67	91.56	91.56	91.56	91.56	91.56	91.56	91.49	91.21	90.88	91.33	91.17	87.84	89.73	89.58	89.74	89.73	98.83		9	67	72	68	66	74	71	204
32	MW810243 Paraergasilus longidigitus CZ	91.68	91.68	93.15	92.99	92.24	91.16	91.46	92.48	92.09	92.27	91.01	91.16	90.93	90.95	90.95	90.95	90.95	90.95	90.95	90.87	90.58	90.03	90.69	90.53	87.37	89.35	89.04	89.89	89.35	97.7	98.62		68	73	69	66	76	74	204
33	OQ407470 Ergasilus macrodactylus BI	89.65	89.65	90.38	91.28	89.92	88.99	88.84	89.18	89.62	88.92	88.69	88.84	88.76	88.69	88.69	88.69	88.69	88.69	88.69	88.61	88.22	88.72	88.32	88.16	86.24	87.92	87.77	88.38	87.92	88.99	89.76	89.6		6	9	13	15	71	203
34	OQ407472 Ergasilus parvus BI	89.04	89.04	89.77	90.83	89.31	88.99	88.53	88.56	89.01	88.61	88.38	88.53	88.46	88.38	88.38	88.38	88.38	88.38	88.38	88.3	87.9	88.55	88	87.84	85.63	87.31	87.16	87.77	87.31	88.23	88.99	88.84	99.08		13	17	15	74	202
35	OQ407471 Ergasilus megacheir BI	89.8	89.8	89.92	90.83	89.47	88.53	88.38	88.87	89.01	88.92	88.23	88.38	88.3	88.23	88.23	88.23	88.23	88.23	88.23	88.15	87.74	88.22	87.84	87.68	86.24	87.92	87.77	88.38	88.07	88.99	89.6	89.45	98.62	98.01		14	19	73	204
36	OQ407474 Ergasilus caparti BI	90.11	90.11	90.99	91.28	89.77	88.99	88.84	89.97	89.47	89.56	89.14	89.3	89.07	89.14	89.14	89.14	89.14	89.14	89.14	89.07	88.69	89.23	88.8	88.64	86.09	88.07	88.23	88.84	88.38	89.45	89.91	89.91	98.01	97.4	97.86		18	73	207
37	OQ407473 Ergasilus parasarsi BI	88.89	88.89	90.23	90.06	89.16	89.14	88.69	88.4	88.7	88.45	89.3	89.45	89.37	89.3	89.3	89.3	89.3	89.3	89.3	89.22	88.85	89.56	88.96	88.8	85.47	87.16	87	87.61	87.46	88.23	88.69	88.38	97.7	97.7	97.09	97.24		70	204
38	DQ107540 Ergasilus yaluzangbus CN	88.76	88.84	90.24	90.52	88.95	89.37	89.51	89.95	89.38	87.73	88.65	88.44	88.29	88.3	88.3	88.3	88.3	88.3	88.3	88.22	88.13	87.63	88.08	87.92	84.07	85.94	85.65	85.74	86.08	89.51	89.8	88.82	89.21	88.75	88.91	88.91	89.36		213
39	MH982204 Lernaea cyprinacea CN	70.24	70.24	69.87	70.96	70.11	71.1	71.1	69.28	70.11	70.76	69.41	69.55	69.48	69.41	69.41	69.41	69.41	69.41	69.41	69.33	68.24	68.43	68.69	68.54	66.43	68.27	68.13	68.13	67.99	70.82	71.1	71.1	71.25	71.39	71.1	70.68	71.1	70
